# Supplementary material for: A novel broad host range phage phiA85 displays a synergistic effect with antibiotics targeting carbapenem-resistant Klebsiella pneumoniae
Source: Microbiol Spectr. 2025 Aug 15;13(10):e02019-25. doi: 10.1128/spectrum.02019-25 (PMC12502666; doi:10.1128/spectrum.02019-25)
Supplement: Table S1 — The host range of phage phiA85. [file spectrum.02019-25-s0006.xlsx]

## Sheet: Sheet1
Supplemental Table 1 The host range of phage phiA85
Isolation	Genus	Capsular/KL types	EOP
B3	Klebsiella pneumoniae	KL1	0
B4	Klebsiella pneumoniae	KL1	0.67
B5	Klebsiella pneumoniae	KL1	0.32
B6	Klebsiella pneumoniae	KL2	0
B11	Klebsiella pneumoniae	KL3	0
B12	Klebsiella pneumoniae	KL5	0
B13	Klebsiella pneumoniae	KL10	0
B14	Klebsiella pneumoniae	KL12	0.041
B15	Klebsiella pneumoniae	KL64	0
B17	Klebsiella pneumoniae	KL64	0
B21	Klebsiella pneumoniae	KL17	0
B22	Klebsiella pneumoniae	KL17	0
B23	Klebsiella pneumoniae	KL17	0
B24	Klebsiella pneumoniae	KL17	0
B25	Klebsiella pneumoniae	KL19	0
B28	Klebsiella pneumoniae	KL21	0
B30	Klebsiella pneumoniae	KL23	0
B33	Klebsiella pneumoniae	KL24	0
B34	Klebsiella pneumoniae	KL24	0
B35	Klebsiella pneumoniae	KL15	0.29
B38	Klebsiella pneumoniae	KL27	0.52
B39	Klebsiella pneumoniae	KL27	0.001
B41	Klebsiella pneumoniae	KL28	0.24
B42	Klebsiella pneumoniae	KL28	0.054
B43	Klebsiella pneumoniae	KL30	0.03
B44	Klebsiella pneumoniae	KL30	0
B48	Klebsiella pneumoniae	KL31	0
B49	Klebsiella pneumoniae	KL34	0
B51	Klebsiella pneumoniae	KL38	0
B52	Klebsiella pneumoniae	KL38	0.78
B55	Klebsiella pneumoniae	KL39	0.2
B54	Klebsiella pneumoniae	KL39	0
B56	Klebsiella pneumoniae	KL47	0.007
B58	Klebsiella pneumoniae	KL47	0.36
B59	Klebsiella pneumoniae	KL47	0.01
B60	Klebsiella pneumoniae	KL48	0
B61	Klebsiella pneumoniae	KL52	0
B64	Klebsiella pneumoniae	KL54	0
B67	Klebsiella pneumoniae	KL57	0.9
B68	Klebsiella pneumoniae	KL60	0.47
B72	Klebsiella pneumoniae	KL62	0.002
B76	Klebsiella pneumoniae	KL79	0.23
B77	Klebsiella pneumoniae	KL81	0.12
A85	Klebsiella pneumoniae	KL28	1
B92	Klebsiella pneumoniae	KL109	0.36
B82	Klebsiella pneumoniae	KL136	0.021
B86	Klebsiella pneumoniae	KL113	0
B88	Klebsiella pneumoniae	KL110	0
B89	Klebsiella pneumoniae	KL117	0
B91	Klebsiella pneumoniae	KL122	0
B95	Pseudomonas aeruginosa		0
B96	Pseudomonas aeruginosa		0
B98	Acinetobacter baumannii		0
B99	Acinetobacter baumannii		0
B101	Escherichia coli		0
B102	Escherichia coli		0
Efficiency of Plating (EOP) values were calculated relative to the primary host strain (A85)
