# Supplementary material for: A novel broad host range phage phiA85 displays a synergistic effect with antibiotics targeting carbapenem-resistant Klebsiella pneumoniae
Source: Microbiol Spectr. 2025 Aug 15;13(10):e02019-25. doi: 10.1128/spectrum.02019-25 (PMC12502666; doi:10.1128/spectrum.02019-25)
Supplement: Table S2 — The lifecycle prediction of phage phiA85. [file spectrum.02019-25-s0007.xlsx]

## Sheet: Sheet2
Supplemental Table 2 The lifecycle prediction of phage phiA85
Genome	Virulent	Temperate	Type
phiA85	0.974505	0.0254947	Virulent
Higher values represent better model predictions, random guessing would have a score of 0 and a perfect model would have a score of 1.
