# Supplementary material for: A novel broad host range phage phiA85 displays a synergistic effect with antibiotics targeting carbapenem-resistant Klebsiella pneumoniae
Source: Microbiol Spectr. 2025 Aug 15;13(10):e02019-25. doi: 10.1128/spectrum.02019-25 (PMC12502666; doi:10.1128/spectrum.02019-25)
Supplement: Table S3 — The GeneBank number of phage and bacteria. [file spectrum.02019-25-s0008.xlsx]

## Sheet: Sheet3
Supplemental Table 3 The GeneBank number of phage and bacteria
B4	JBOZWN000000000
B5	JBPDWP000000000
B11	JBPDWQ000000000
B15	JBPDWR000000000
B17	JBPGYI000000000
B23	JBPGYJ000000000
B35	JBPGYK000000000
B38	JBPGYL000000000
B39	JBPGYM000000000
B42	JBPGYN000000000
B43	JBPGYO000000000
B58	JBPGYP000000000
B59	JBPGYQ000000000
B67	JBPGYR000000000
B68	JBPGYS000000000
B72	JBPGYT000000000
B77	JBPGYU000000000
B82	JBPGYV000000000
B92	JBPGYW000000000
A85	CP177308-CP177312
W14	NZ_CP015753
phage phiA85	PQ678658.1
